# Supplementary material for: The Role of Clinicopathological Features in Tyrosine Kinase Inhibitory Duration in EGFR Mutant Metastatic Non-Small Cell Lung Cancer
Source: J Clin Med. 2025 Feb 11;14(4):1149. doi: 10.3390/jcm14041149 (PMC11857043; doi:10.3390/jcm14041149)
Supplement: Supplementary file 1 [file jcm-14-01149-s001.zip]

Archive with 1 entries (1 files):
- jcm-3457818-supplementary.pdf
